# Supplementary material for: Hematotoxic Effect of Respiratory Exposure to PHMG-p and Its Integrated Genetic Analysis
Source: Toxics. 2022 Nov 16;10(11):694. doi: 10.3390/toxics10110694 (PMC9693004; doi:10.3390/toxics10110694)
Supplement: Supplementary file 1 [file toxics-10-00694-s001.zip]

Archive with 1 entries (1 files):
- toxics-2007790-supplementary.pdf
